# Supplementary material for: Defined microbiota transplant restores Th17/RORγt+ regulatory T cell balance in mice colonized with inflammatory bowel disease microbiotas
Source: Proc Natl Acad Sci U S A. 2020 Aug 18;117(35):21536–45. doi: 10.1073/pnas.1922189117 (PMC7474624; doi:10.1073/pnas.1922189117)
Supplement: Supplementary File [file pnas.1922189117.sd01.xlsx]

## Sheet: Strain list
Simple_strain_name	DonorID	Long_strain_name	Accession	Source
Butyricicoccus_sp1_D10	HD_1	Butyricicoccus_1001099sp1_1001099st1_D10_1001099B_141217	SAMN15532432	This paper
Clostridium_sp1_E2	HD_1	Clostridium_1001099sp1_1001099st1_E2_1001099B_141217	SAMN15532914	This paper
Bifidobacterium_adolescentis_F6	HD_1	Bifidobacterium_adolescentis_1001099st1_F6_1001099B_141217	SAMN15533211	This paper
Collinsella_aerofaciens_A1	HD_1	Collinsella_aerofaciens_1001099st1_A1_1001099B_141217	SAMN15532590	This paper
Lactobacillus_casei_B4	HD_1	Lactobacillus_casei_1001099st1_B4_1001099B_141217	SAMN15532539	This paper
Escherichia_coli_A12	HD_1	Escherichia_coli_1001099st1_A12_1001099B_141217	SAMN15532722	This paper
Parabacteroides_distasonis_F9	HD_1	Parabacteroides_distasonis_1001099st1_F9_1001099B_141217	SAMN15532982	This paper
Bacteroides_dorei_G4	HD_1	Bacteroides_dorei_1001099st1_G4_1001099B_141217	SAMN15533176	This paper
Bacteroides_fragilis_H1	HD_1	Bacteroides_fragilis_1001099st1_H1_1001099B_141217	SAMN15532905	This paper
Bifidobacterium_longum_H2	HD_1	Bifidobacterium_longum_1001099st1_H2_1001099B_141217	SAMN15533338	This paper
Bifidobacterium_longum_C11	HD_1	Bifidobacterium_longum_1001099st2_C11_1001099B_141217	SAMN15532648	This paper
Bacteroides_ovatus_E5	HD_1	Bacteroides_ovatus_1001099st1_E5_1001099B_141217	SAMN15532859	This paper
Bifidobacterium_pseudocatenulatum_G10	HD_1	Bifidobacterium_pseudocatenulatum_1001099st1_G10_1001099B_141217	SAMN15533241	This paper
Bacteroides_thetaiotaomicron_D1	HD_1	Bacteroides_thetaiotaomicron_1001099st1_D1_1001099B_141217	SAMN15532628	This paper
Ruminococcus_torques_G7	HD_1	Ruminococcus_torques_1001099st1_G7_1001099B_141217	SAMN15533116	This paper
Clostridiales_sp1_G3	HD_2	Clostridiales_1001217sp1_1001217st1_G3_1001217B_150727	SAMN15532649	This paper
Parabacteroides_sp1_C5	HD_2	Parabacteroides_1001217sp1_1001217st1_C5_1001217B_150727	SAMN15532644	This paper
Ruminococcus_albus_F5	HD_2	Ruminococcus_albus_1001217st1_F5_1001217B_150727	SAMN15533182	This paper
Anaerotruncus_colihominis_B4	HD_2	Anaerotruncus_colihominis_1001217st1_B4_1001217B_150727	SAMN15532688	This paper
Lactobacillus_paracasei_F3	HD_2	Lactobacillus_paracasei_1001217st1_F3_1001217B_150727	SAMN15533224	This paper
Clostridium_ramosum_B8	HD_2	Clostridium_ramosum_1001217st1_B8_1001217B_150727	SAMN15532526	This paper
Lactobacillus_rhamnosus_D6	HD_2	Lactobacillus_rhamnosus_1001217st1_D6_1001217B_150727	SAMN15533335	This paper
Bacteroides_thetaiotaomicron_G7	HD_2	Bacteroides_thetaiotaomicron_1001217st1_G7_1001217B_150727	SAMN15533013	This paper
Bacteroides_uniformis_B7	HD_2	Bacteroides_uniformis_1001217st1_B7_1001217B_150727	SAMN15533081	This paper
Coprococcus_comes_E1	HD_2	Coprococcus_comes_WAS_MSSM.1001271_151109_E1	SAMN15533210	This paper
Ruminococcus_obeum_E5	HD_2	Ruminococcus_obeum_WAS_MSSM.1001271B_150615_E5	SAMN15532511	This paper
Clostridium_sp1_H5	HD_3	Clostridium_1001271sp1_1001271st1_H5_1001271B_150615	SAMN15532512	This paper
Roseburia_sp1_E4	HD_3	Roseburia_1001271sp1_1001271st1_E4_1001271B_151109	SAMN15532366	This paper
Weissella_sp1_G12	HD_3	Weissella_1001271sp1_1001271st1_G12_1001271B_151109	SAMN15532707	This paper
Weissella_sp1_F1	HD_3	Weissella_1001271sp1_1001271st2_F1_1001271B_151109	SAMN15532749	This paper
Clostridium_sp2_D9	HD_3	Clostridium_1001271sp2_1001271st1_D9_1001271B_151109	SAMN15532992	This paper
Clostridium_sp3_B4	HD_3	Clostridium_1001271sp3_1001271st1_B4_1001271B_151109	SAMN15532755	This paper
Bifidobacterium_adolescentis_A4	HD_3	Bifidobacterium_adolescentis_1001271st1_A4_1001271B_150615	SAMN15532382	This paper
Collinsella_aerofaciens_C12	HD_3	Collinsella_aerofaciens_1001271st1_C12_1001271B_151109	SAMN15533076	This paper
Bifidobacterium_bifidum_H11	HD_3	Bifidobacterium_bifidum_1001271st1_H11_1001271B_150615	SAMN15533074	This paper
Escherichia_coli_H10	HD_3	Escherichia_coli_1001271st1_H10_1001271B_151109	SAMN15532782	This paper
Anaerotruncus_colihominis_H4	HD_3	Anaerotruncus_colihominis_1001271st1_H4_1001271B_151109	SAMN15533212	This paper
Eubacterium_eligens_F5	HD_3	Eubacterium_eligens_1001271st1_F5_1001271B_151109	SAMN15533052	This paper
Enterococcus_faecium_G2	HD_3	Enterococcus_faecium_1001271st1_G2_1001271B_151109	SAMN15532888	This paper
Enterococcus_faecium_G9	HD_3	Enterococcus_faecium_1001271st2_G9_1001271B_151109	SAMN15532433	This paper
Bacteroides_fragilis_A3	HD_3	Bacteroides_fragilis_1001271st1_A3_1001271B_151109	SAMN15532415	This paper
Dorea_longicatena_G10	HD_3	Dorea_longicatena_1001271st1_G10_1001271B_151109	SAMN15532803	This paper
Bifidobacterium_longum_A6	HD_3	Bifidobacterium_longum_1001271st1_A6_1001271B_151109	SAMN15532877	This paper
Bacteroides_ovatus_D10	HD_3	Bacteroides_ovatus_1001271st1_D10_1001271B_151109	SAMN15533153	This paper
Bifidobacterium_pseudocatenulatum_F3	HD_3	Bifidobacterium_pseudocatenulatum_1001271st1_F3_1001271B_150615	SAMN15533169	This paper
Eubacterium_rectale_F12	HD_3	Eubacterium_rectale_1001271st1_F12_1001271B_150615	SAMN15532901	This paper
Eubacterium_siraeum_C8	HD_3	Eubacterium_siraeum_1001271st1_C8_1001271B_151109	SAMN15533072	This paper
Anaerofustis_stercorihominis_D3	HD_3	Anaerofustis_stercorihominis_1001271st1_D3_1001271B_150615	SAMN15533255	This paper
Bacteroides_uniformis_A10	HD_3	Bacteroides_uniformis_1001271st1_A10_1001271B_150615	SAMN15533098	This paper
Bacteroides_vulgatus_F6	HD_3	Bacteroides_vulgatus_1001271st1_F6_1001271B_151109	SAMN15533276	This paper
Bacteroides_xylanisolvens_B2	HD_3	Bacteroides_xylanisolvens_1001271st1_B2_1001271B_151109	SAMN15532738	This paper
Staphylococcus_sp1_B3	HD_4	Staphylococcus_1001283sp1_1001283st1_B3_1001283B150209_150212	SAMN15634172	This paper
Streptococcus_sp1_B9	HD_4	Streptococcus_1001283sp1_1001283st1_B9_1001283B150209_150212	SAMN15634174	This paper
Weissella_sp1_B11	HD_4	Weissella_1001283sp1_1001283st1_B11_1001283B150209_150212	SAMN15634173	This paper
Bifidobacterium_bifidum_F5	HD_4	Bifidobacterium_bifidum_1001283st1_F5_1001283B150209_150212	SAMN15532824	This paper
Escherichia_coli_D5	HD_4	Escherichia_coli_1001283st1_D5_1001283B150209_150212	SAMN15533311	This paper
Bacteroides_intestinalis_C9	HD_4	Bacteroides_intestinalis_1001283st1_C9_1001283B150209_150212	SAMN15532683	This paper
Bacillus_licheniformis_H10	HD_4	Bacillus_licheniformis_1001283st1_H10_1001283B150209_150212	SAMN15634170	This paper
Bifidobacterium_longum_F3	HD_4	Bifidobacterium_longum_1001283st1_F3_1001283B150209_150212	SAMN15532493	This paper
Bifidobacterium_longum_G10	HD_4	Bifidobacterium_longum_1001283st2_G10_1001283B150209_150212	SAMN15532405	This paper
Parabacteroides_merdae_D10	HD_4	Parabacteroides_merdae_1001283st1_D10_1001283B150209_150212	SAMN15532955	This paper
Bacteroides_ovatus_H11	HD_4	Bacteroides_ovatus_1001283st1_H11_1001283B150209_150212	SAMN15532699	This paper
Klebsiella_pneumoniae_F4	HD_4	Klebsiella_pneumoniae_1001283st1_F4_1001283B150209_150212	SAMN15634171	This paper
Bifidobacterium_pseudocatenulatum_C1	HD_4	Bifidobacterium_pseudocatenulatum_1001283st1_C1_1001283B150209_150212	SAMN15533121	This paper
Eubacterium_rectale_D2	HD_4	Eubacterium_rectale_1001283st1_D2_1001283B150209_150212	SAMN15532976	This paper
Streptococcus_salivarius_H2	HD_4	Streptococcus_salivarius_1001283st1_H2_1001283B150209_150212	SAMN15532919	This paper
Bacteroides_stercoris_G3	HD_4	Bacteroides_stercoris_1001283st1_G3_1001283B150209_150212	SAMN15533330	This paper
Bacteroides_uniformis_D7	HD_4	Bacteroides_uniformis_1001283st1_D7_1001283B150209_150212	SAMN15532497	This paper
Bacteroides_vulgatus_C2	HD_4	Bacteroides_vulgatus_1001283st1_C2_1001283B150209_150212	SAMN15533157	This paper
Clostridium_asparagiforme_VE	HD_5	Clostridium_asparagiforme_VE	NZ_BAIC02000337	Atarashi et al. 2013 (PMID: 23842501)
Lachnospiraceae_bacterium_VE	HD_5	Lachnospiraceae_bacterium_VE	NZ_BAIL02000245	Atarashi et al. 2013 (PMID: 23842501)
Clostridium_bolteae_VE	HD_5	Clostridium_bolteae_VE	NZ_BAHU02000047	Atarashi et al. 2013 (PMID: 23842501)
Anaerostipes_caccae_VE	HD_5	Anaerostipes_caccae_VE	NZ_BAHW02000078	Atarashi et al. 2013 (PMID: 23842501)
Anaerotruncus_colihominis_VE	HD_5	Anaerotruncus_colihominis_VE	NZ_BAIA02000193	Atarashi et al. 2013 (PMID: 23842501)
Coprococcus_comes_VE	HD_5	Coprococcus_comes_VE	NZ_BAIB02000031	Atarashi et al. 2013 (PMID: 23842501)
Clostridium_hathewayi_VE	HD_5	Clostridium_hathewayi_VE	NZ_BAHR02000274	Atarashi et al. 2013 (PMID: 23842501)
Flavonifractor_plautii_VE	HD_5	Flavonifractor_plautii_VE	NZ_BAHQ02000907	Atarashi et al. 2013 (PMID: 23842501)
Clostridium_ramosum_VE	HD_5	Clostridium_ramosum_VE	NZ_BAIE02000103	Atarashi et al. 2013 (PMID: 23842501)
Clostridium_scindens_VE	HD_5	Clostridium_scindens_VE	NZ_BAII02000026	Atarashi et al. 2013 (PMID: 23842501)
Clostridium_spiroforme_VE	HD_5	Clostridium_spiroforme_VE	NZ_BAHP02000225	Atarashi et al. 2013 (PMID: 23842501)
Clostridium_symbiosum_VE	HD_5	Clostridium_symbiosum_VE	NZ_BAID02000353	Atarashi et al. 2013 (PMID: 23842501)
Clostridiales_sp1_VE	HD_5	Clostridiales_sp1_VE	NZ_BAIK02000210	Atarashi et al. 2013 (PMID: 23842501)
Clostridium_sp2_VE	HD_5	Clostridium_sp2_VE	NZ_BAIF02000143	Atarashi et al. 2013 (PMID: 23842501)
Erysipelotrichaceae_sp1_VE	HD_5	Erysipelotrichaceae_sp1_VE	NZ_BAHV02000037	Atarashi et al. 2013 (PMID: 23842501)
Lachnospiraceae_sp1_VE	HD_5	Lachnospiraceae_sp1_VE	NZ_BAHT02000327	Atarashi et al. 2013 (PMID: 23842501)
Lachnospiraceae_sp2_VE	HD_5	Lachnospiraceae_sp2_VE	NZ_BAIJ02000256	Atarashi et al. 2013 (PMID: 23842501)
Bacteroides_sp1_H8	IBD_A	Bacteroides_sp1_H8	SAMN15532721	This paper
Lachnospiraceae_sp1_C5	IBD_A	Lachnospiraceae_sp1_C5	SAMN15533220	This paper
Lachnospiraceae_sp1_F5	IBD_A	Lachnospiraceae_sp1_F5	SAMN15533150	This paper
Bifidobacterium_adolescentis_E8	IBD_A	Bifidobacterium_adolescentis_E8	SAMN15532612	This paper
Streptococcus_agalactiae_A7	IBD_A	Streptococcus_agalactiae_A7	SAMN15532911	This paper
Bifidobacterium_bifidum_D1	IBD_A	Bifidobacterium_bifidum_D1	SAMN15532758	This paper
Bifidobacterium_breve_H11	IBD_A	Bifidobacterium_breve_H11	SAMN15533095	This paper
Lactobacillus_BSD2780061687sp1_B4	IBD_A	Lactobacillus_BSD2780061687sp1_B4	SAMN15532485	This paper
Sarcina_BSD2780061687sp1_E11	IBD_A	Sarcina_BSD2780061687sp1_E11	SAMN15532768	This paper
Escherichia_coli_E2	IBD_A	Escherichia_coli_E2	SAMN15532584	This paper
Escherichia_coli_A6	IBD_A	Escherichia_coli_A6	SAMN15532897	This paper
Enterococcus_faecalis_G6	IBD_A	Enterococcus_faecalis_G6	SAMN15532586	This paper
Bacteroides_fragilis_F6	IBD_A	Bacteroides_fragilis_F6	SAMN15533336	This paper
Ruminococcus_gnavus_H1	IBD_A	Ruminococcus_gnavus_H1	SAMN15532516	This paper
Bacteroides_ovatus_H2	IBD_A	Bacteroides_ovatus_H2	SAMN15532582	This paper
Enterococcus_saccharolyticus_G3	IBD_A	Enterococcus_saccharolyticus_G3	SAMN15533270	This paper
Bacteroides_uniformis_F9	IBD_A	Bacteroides_uniformis_F9	SAMN15532932	This paper
Bifidobacterium_adolescentis_H8	IBD_B	Bifidobacterium_adolescentis_H8	SAMN15532365	This paper
Collinsella_aerofaciens_H4	IBD_B	Collinsella_aerofaciens_H4	SAMN15532409	This paper
Ruminococcus_bromii_B10	IBD_B	Ruminococcus_bromii_B10	SAMN15532924	This paper
Clostridium_BSD2780120874sp1_E10	IBD_B	Clostridium_BSD2780120874sp1_E10	SAMN15532481	This paper
Parabacteroides_distasonis_E11	IBD_B	Parabacteroides_distasonis_E11	SAMN15532492	This paper
Ruminococcus_gnavus_G6	IBD_B	Ruminococcus_gnavus_G6	SAMN15533198	This paper
Streptococcus_gordonii_D6	IBD_B	Streptococcus_gordonii_D6	SAMN15532595	This paper
Bacteroides_intestinalis_F9	IBD_B	Bacteroides_intestinalis_F9	SAMN15533306	This paper
Eggerthella_lenta_H10	IBD_B	Eggerthella_lenta_H10	SAMN15532598	This paper
Bifidobacterium_longum_E3	IBD_B	Bifidobacterium_longum_E3	SAMN15532997	This paper
Bifidobacterium_longum_H5	IBD_B	Bifidobacterium_longum_H5	SAMN15532890	This paper
Bacteroides_uniformis_G1	IBD_B	Bacteroides_uniformis_G1	SAMN15532638	This paper
Bacteroides_vulgatus_B4	IBD_B	Bacteroides_vulgatus_B4	SAMN15532970	This paper
Bacteroides_vulgatus_H11	IBD_B	Bacteroides_vulgatus_H11	SAMN15533073	This paper
Escherichia_coli_G10	IBD_B	Escherichia_coli_MSSM.BSD2780_12_0874_150323_H2	SAMN15532638	This paper
Enterococcus_sp1_B10	IBD_C	Enterococcus_sp1_B10	SAMN15532895	This paper
Bifidobacterium_adolescentis_G1	IBD_C	Bifidobacterium_adolescentis_G1	SAMN15532867	This paper
Bifidobacterium_breve_F6	IBD_C	Bifidobacterium_breve_F6	SAMN15532701	This paper
Bifidobacterium_BSD2780061688sp1_A3	IBD_C	Bifidobacterium_BSD2780061688sp1_A3	SAMN15533300	This paper
Clostridium_BSD2780061688sp1_D6	IBD_C	Clostridium_BSD2780061688sp1_D6	SAMN15532732	This paper
Clostridium_BSD2780061688sp1_F12	IBD_C	Clostridium_BSD2780061688sp1_F12	SAMN15532441	This paper
Enterococcus_BSD2780061688sp1_H4	IBD_C	Enterococcus_BSD2780061688sp1_H4	SAMN15532453	This paper
Enterococcus_BSD2780061688sp2_C9	IBD_C	Enterococcus_BSD2780061688sp2_C9	SAMN15532945	This paper
Enterococcus_BSD2780061688sp2_B11	IBD_C	Enterococcus_BSD2780061688sp2_B11	SAMN15532669	This paper
Clostridium_BSD2780120875sp1_E7	IBD_C	Clostridium_BSD2780120875sp1_E7	SAMN15533068	This paper
Bifidobacterium_dentium_D2	IBD_C	Bifidobacterium_dentium_D2	SAMN15533043	This paper
Enterococcus_faecalis_D12	IBD_C	Enterococcus_faecalis_D12	SAMN15532588	This paper
Enterococcus_faecalis_E3	IBD_C	Enterococcus_faecalis_E3	SAMN15532780	This paper
Enterococcus_faecium_E11	IBD_C	Enterococcus_faecium_E11	SAMN15532987	This paper
Bifidobacterium_longum_C8	IBD_C	Bifidobacterium_longum_C8	SAMN15533079	This paper
Clostridium_perfringens_E4	IBD_C	Clostridium_perfringens_E4	SAMN15532540	This paper
Clostridium_perfringens_G7	IBD_C	Clostridium_perfringens_G7	SAMN15634169	This paper
Enterococcus_saccharolyticus_F2	IBD_C	Enterococcus_saccharolyticus_F2	SAMN15532391	This paper
Enterococcus_saccharolyticus_H8	IBD_C	Enterococcus_saccharolyticus_H8	SAMN15532712	This paper
Bacteroides_uniformis_G4	IBD_C	Bacteroides_uniformis_G4	SAMN15532535	This paper
Lactobacillus_reuteri_A4	IBD_C	Lactobacillus_reuteri_WAS_Bacteroides_stercoris_MSSM.BSD2780_06_1688_150302_A4	SAMN15532756	This paper
